# Supplementary material for: Antibacterial and Antitumor Activities of Synthesized Sarumine Derivatives
Source: Int J Mol Sci. 2024 Nov 19;25(22):12412. doi: 10.3390/ijms252212412 (PMC11595285; doi:10.3390/ijms252212412)
Supplement: Supplementary file 1 [file ijms-25-12412-s001.zip]

Archive with 1 entries (1 files):
- ijms-3316690-supplementary.pdf
